# Supplementary material for: Puerarin Enhances Eggshell Quality by Mitigating Uterine Senescence in Late-Phase Laying Breeder Hens
Source: Antioxidants (Basel). 2025 Aug 5;14(8):960. doi: 10.3390/antiox14080960 (PMC12382635; doi:10.3390/antiox14080960)
Supplement: Supplementary file 1 [file antioxidants-14-00960-s001.zip]

Archive with 1 entries (1 files):
- antioxidants-3782048-supplementary.pdf
